# Supplementary material for: Traces of a Primitive RNA Ring in Current Genomes
Source: Biology (Basel). 2025 May 12;14(5):538. doi: 10.3390/biology14050538 (PMC12109556; doi:10.3390/biology14050538)
Supplement: Supplementary file 1 [file biology-14-00538-s001.zip]

Archive with 3 entries (3 files):
- biology-3598710-supplementary/Supplementary material Biology S1.pdf
- biology-3598710-supplementary/Supplementary material Biology S2.pdf
- biology-3598710-supplementary/Supplementary material Biology S3.pdf
